# Supplementary material for: Identification of two novel pathogenic variants of PIBF1 by whole exome sequencing in a 2-year-old boy with Joubert syndrome
Source: BMC Med Genet. 2020 Oct 1;21:192. doi: 10.1186/s12881-020-01130-x (PMC7531107; doi:10.1186/s12881-020-01130-x)
Supplement: Supplementary file 1 — Additional file 1. [file 12881_2020_1130_MOESM1_ESM.xlsx]

## Sheet: Sheet1
Supplementary table1: Variant prioritization and filtering strategy used to analyze single whole exome sequencing data.
Total called variants in patient	122713
Rare variants (<=1%)*	19233
Population specific rare variants (allele frequency of <=1% in in-house data of 200 exomes of Chinese ethnicity)	3872
Exonic and splicing variants	980
Literature review and comparison with previously described genotypes and phenotypes	3(AHI1,c.1626+1G>A PIBF1,c.1147delC and c.1054A>G)
*Allele frequency <=1% in EAS population databases (gnomAD and ExAC)
